# Supplementary material for: Genetic analyses reveal complex dynamics within a marine fish management area
Source: Evol Appl. 2019 Jan 20;12(4):830–44. doi: 10.1111/eva.12760 (PMC6439499; doi:10.1111/eva.12760)
Supplement: Supplementary file 2 [file EVA-12-830-s002.xlsx]

## Sheet: Sheet1
Supporting information for: Genetic analyses reveal complex dynamics within a marine fish management area
Table S1. Locus names, genomic locations and divergences (FST) between eastern and western Baltic Sea cod populations for 483 SNP loci used for investigating hybridization through model based clustering
Locus name	Linkage group	Linkage group position	FST(2007)	In 39 SNP panel
cgpGmo-S1438	1	0	-0.00344045	No
cgpGmo-S78	1	3.3	0.0349589	No
cgpGmo-S564	1	4.3	0.0341144	No
cgpGmo-S1369	1	5.9	0.142889	No
cgpGmo-S35a	1	7.2	0.00394725	No
cgpGmo-S1823	1	8.3	0.051861	No
cgpGmo-S896	1	9.9	0.0815165	No
cgpGmo-S686b	1	12.1	-0.00524412	No
cgpGmo-S787	1	14.3	-0.0104445	No
cgpGmo-S985	1	15.6	0.00586086	No
cgpGmo-S1196b	1	16.9	-0.0110627	No
cgpGmo-S875b	1	18.1	-0.0114552	No
cgpGmo-S1268	1	19.3	0.000476545	No
cgpGmo-S1806	1	20.6	0.0197119	No
cgpGmo-S1579	1	24.7	0.0460402	No
cgpGmo-S83	1	26.6	-0.00773758	No
cgpGmo-S1107	1	29	0.0620903	No
cgpGmo-S523	1	30.4	-0.00318842	No
cgpGmo-S254	1	31.8	-0.0114232	No
cgpGmo-S1683	1	33.1	-0.00133816	No
cgpGmo-S1038	1	35	-0.0150979	No
cgpGmo-S1845	1	37.2	-0.000342018	No
cgpGmo-S292b	1	38.6	-0.0132951	No
cgpGmo-S1212	1	49.9	-0.0105378	No
cgpGmo-S868	2	0	0.0581113	No
cgpGmo-S754	2	1	0.0259679	No
cgpGmo-S1338	2	2.3	0.00714477	No
cgpGmo-S1274	2	4	0.0897538	No
cgpGmo-S1662	2	6.3	0.00148477	No
cgpGmo-S1163	2	7.4	0.13294	No
cgpGmo-S604	2	9.1	-0.00911975	No
cgpGmo-S1997	2	11.6	0.0843096	No
cgpGmo-S1910	2	12.6	0.0303554	No
cgpGmo-S1916	2	14	0.0908946	No
cgpGmo-S16a	2	15.1	0.302339	No
cgpGmo-S155	2	17.4	-0.0100289	No
cgpGmo-S1825	2	19.9	0.0147044	No
cgpGmo-S1230a	2	22.7	-0.0163321	No
cgpGmo-S728	2	26.3	-0.00640256	No
cgpGmo-S1221a	2	29.1	-0.00721601	No
cgpGmo-S1112	2	32.8	0.23057	No
cgpGmo-S2266	2	34.9	-0.00756122	No
cgpGmo-S318	2	36.7	0.097184	No
cgpGmo-S810	2	38.7	0.0375266	No
cgpGmo-S400	2	41.5	-0.00500919	No
cgpGmo-S1522	2	43.1	-0.011946	No
cgpGmo-S1217	2	44.4	0.00707233	No
cgpGmo-S1908	2	49.1	0.0443816	No
cgpGmo-S182	2	50.3	-0.00714323	No
cgpGmo-S780	2	52.9	-0.012483	No
cgpGmo-S1652	3	5.1	0.120945	No
cgpGmo-S1296	3	6.9	0.00621055	No
cgpGmo-S666	3	8	0.00148477	No
cgpGmo-S2229	3	9.7	-0.0153602	No
cgpGmo-S646	3	13.1	0.271236	Yes
cgpGmo-S1808	3	15.4	0.0576002	No
cgpGmo-S172	3	18.2	0.0314879	No
cgpGmo-S526	3	19.2	-0.011763	No
cgpGmo-S430b	3	21.4	-0.0101066	No
cgpGmo-S872b	3	22.5	-0.0138559	No
cgpGmo-S301	3	24.5	0.00432714	No
cgpGmo-S1263	3	27.3	0.091181	No
cgpGmo-S689	3	29.4	0.00244287	No
cgpGmo-S643b	3	30.6	-0.0139599	No
cgpGmo-S398	3	32.3	-0.00864668	No
cgpGmo-S1927	3	34.8	0.0366727	No
cgpGmo-S718a	3	37	0.0063716	No
cgpGmo-S1469	3	38.2	0.120637	No
cgpGmo-S1598b	3	39.6	0.014987	No
cgpGmo-S22b	3	41	0.0504059	No
cgpGmo-S1967	3	42.2	0.093543	Yes
cgpGmo-S771	3	43.3	-0.0114764	No
cgpGmo-S1656	3	45.2	-0.0109459	No
cgpGmo-S1978	3	47.6	0.00854128	No
cgpGmo-S1328	3	48.9	-0.0132951	No
cgpGmo-S1890	3	49.9	-0.0079182	No
cgpGmo-S99	3	53.2	-0.00169727	No
cgpGmo-S734	3	54.9	-0.0130317	No
cgpGmo-S204	4	0	-0.0128564	No
cgpGmo-S552	4	1	-0.00931774	No
cgpGmo-S2132	4	2.2	-0.0130317	No
cgpGmo-S2155	4	4.9	0.0912174	No
cgpGmo-S1491b	4	6.5	0.00578573	No
cgpGmo-S1491a	4	7.6	-0.011415	No
cgpGmo-S1197a	4	9	0.0131506	No
cgpGmo-S1091	4	10.6	0.0132788	No
cgpGmo-S1698	4	11.6	-6.47215e-05	No
cgpGmo-S395	4	14.3	0.0134642	No
cgpGmo-S1079	4	18.3	0.0134642	No
cgpGmo-S1841	4	20.6	0.187517	Yes
cgpGmo-S250	4	23	-0.0133301	No
cgpGmo-S792	4	24.9	NaN	No
cgpGmo-S434a	4	26.6	0.0354937	No
cgpGmo-S1865	4	28.8	-0.0109459	No
cgpGmo-S615	4	29.9	-0.00864668	No
cgpGmo-S818a	4	31.9	0.00717245	No
cgpGmo-S1856	4	33.2	0.00430367	No
cgpGmo-S167	4	38.2	0.00782021	No
cgpGmo-S938	5	0	-0.0130317	No
cgpGmo-S937	5	1.5	-0.00892564	No
cgpGmo-S2136	5	2.9	NaN	No
cgpGmo-S1162	5	4.2	-0.0160587	No
cgpGmo-S496	5	6	0.000134762	No
cgpGmo-S894	5	9.1	0.00464552	No
cgpGmo-S990	5	10.3	-0.000138799	No
cgpGmo-S162	5	11.8	0.11974	No
cgpGmo-S991b	5	12.9	-0.0123615	No
cgpGmo-S1232	5	14.4	0.0583738	No
cgpGmo-S977	5	22.5	0.0097786	No
Gm_cga_2_3	5	25	0.00148477	No
cgpGmo-S640b	5	26.3	-0.00861351	No
cgpGmo-S715	5	28.7	0.00193761	No
cgpGmo-S1942	5	30.3	-0.0121816	No
cgpGmo-S774	5	32.2	-0.00218175	No
cgpGmo-S1158	5	33.2	-0.0119432	No
cgpGmo-S2123	5	34.3	-0.00648998	No
cgpGmo-S1607	5	35.4	-0.0132951	No
cgpGmo-S1985	5	38.7	0.139168	Yes
cgpGmo-S725	5	42.6	0.0437549	No
cgpGmo-S404a	5	44.7	-0.00484655	No
cgpGmo-S800	5	46.2	0.00551242	No
cgpGmo-S1538b	6	3	0.0411528	No
cgpGmo-S347	6	4.1	0.00166949	No
cgpGmo-S848	6	6.4	0.0116667	No
cgpGmo-S1538a	6	9.8	-0.000342018	No
cgpGmo-S2154	6	14.3	-0.0190654	No
cgpGmo-S530a	6	20.4	0.00148477	No
cgpGmo-S1086	6	26.3	-0.012921	No
cgpGmo-S1252	6	28.5	-0.00772733	No
cgpGmo-S1256b	6	29.7	0.00148477	No
cgpGmo-S321	6	30.7	-0.0151437	No
cgpGmo-S2081	6	31.8	0.159568	Yes
cgpGmo-S203	6	33.3	0.00635538	No
cgpGmo-S1075	6	36.7	0.0164979	No
cgpGmo-S312	6	37.8	0.0677554	No
cgpGmo-S1629	6	41.2	0.0152633	No
cgpGmo-S1813	6	42.5	NaN	No
cgpGmo-S1777	6	44	0.0646295	No
cgpGmo-S1463b	6	45.1	0.0703159	Yes
cgpGmo-S173	6	46.3	0.0595853	No
cgpGmo-S1826	6	49.5	-0.0100289	No
cgpGmo-S2119	6	53.8	0.00237457	No
cgpGmo-S2100	7	0	-0.0161488	No
cgpGmo-S26	7	2.4	-0.0106536	No
cgpGmo-S1497	7	3.9	0.00318146	No
cgpGmo-S393	7	4.9	0.241508	Yes
cgpGmo-S976b	7	6.6	0.017	No
cgpGmo-S1399a	7	7.7	0.00399017	No
cgpGmo-S1279	7	9	0.0172501	No
cgpGmo-S741	7	14.1	NaN	No
cgpGmo-S2019	7	15.7	-0.0127611	No
cgpGmo-S268	7	17.3	0.00255024	No
cgpGmo-S1644	7	19.6	0.0106071	No
cgpGmo-S1668	7	23.9	-0.0115763	No
cgpGmo-S669	7	25	0.00193761	No
cgpGmo-S2202	7	28.6	0.117955	No
cgpGmo-S422	7	30.7	-0.00898828	No
cgpGmo-S830	7	34.2	-0.00472582	No
cgpGmo-S999	7	36	0.105377	No
cgpGmo-S2134	7	37.7	-0.0138028	No
cgpGmo-S452	7	39.5	-0.00947947	No
cgpGmo-S595	8	0.3	0.00136735	No
cgpGmo-S1030	8	1.8	-0.0104463	No
cgpGmo-S232b	8	3.1	-0.0131773	No
cgpGmo-S52	8	5	-0.0082435	No
cgpGmo-S748	8	8.4	0.0183035	No
cgpGmo-S1785	8	10.5	-0.0160217	No
cgpGmo-S1018a	8	12	0.116291	Yes
cgpGmo-S1018b	8	13.1	-0.00241481	No
cgpGmo-S332a	8	14.1	-0.0106946	No
cgpGmo-S1430b	8	19.1	0.00430367	No
cgpGmo-S556	8	20.2	NaN	No
cgpGmo-S438	8	21.4	-0.00920291	No
cgpGmo-S943	8	22.6	0.0901486	No
cgpGmo-S891	8	25.8	-0.0115622	No
cgpGmo-S1242	8	27.9	-0.00214768	No
cgpGmo-S1122	8	29.1	NaN	No
cgpGmo-S550	8	30.1	-0.00864279	No
cgpGmo-S311b	8	31.9	0.11608	No
cgpGmo-S1179	8	34.4	0.0607263	No
cgpGmo-S2222	8	37.1	-0.00946511	No
cgpGmo-S1370	8	41	0.00161698	No
cgpGmo-S1708	8	42.3	0.00134344	No
cgpGmo-S1779	8	44.3	-0.018568	No
cgpGmo-S383	8	45.3	0.0746679	No
cgpGmo-S2144	8	48.4	-0.00133816	No
cgpGmo-S1735	9	3.1	-0.0130317	No
cgpGmo-S658	9	4.9	-0.00133816	No
cgpGmo-S127	9	6.2	0.00468381	No
cgpGmo-S953	9	7.7	-0.00971514	No
cgpGmo-S1123	9	9.2	-0.00919018	No
cgpGmo-S341	9	10.6	-0.00189985	No
cgpGmo-S1704	9	13	0.0162034	No
cgpGmo-S259	9	14.4	0.00370662	No
cgpGmo-S429	9	16	-0.0126076	No
cgpGmo-S447	9	19.6	-0.0132255	No
cgpGmo-S770	9	21.3	0.122792	No
cgpGmo-S18	9	27.1	0.0997724	No
cgpGmo-S361	9	28.1	0.0241646	No
cgpGmo-S1013	9	29.6	-0.0123464	No
cgpGmo-S1442	9	30.7	-0.000512496	No
cgpGmo-S2173	9	34.2	0.0164979	No
cgpGmo-S1001	9	37.5	0.0220727	No
cgpGmo-S410	9	38.6	0.197023	Yes
cgpGmo-S703	9	40	0.0653356	No
cgpGmo-S309	9	41.1	0.00148477	No
cgpGmo-S730	9	42.5	0.020324	No
cgpGmo-S1377	9	44.4	NaN	No
cgpGmo-S1092a	9	45.6	0.0376719	No
cgpGmo-S342	9	47.1	0.0437283	No
cgpGmo-S1011b	9	49.1	-0.0132951	No
cgpGmo-S746	9	53.8	0.0252439	No
cgpGmo-S802	10	0	-0.0130577	No
cgpGmo-S1832	10	3.8	-0.0121883	No
cgpGmo-S1076a	10	5	0.0125578	No
cgpGmo-S1344	10	6.1	0.00881031	No
cgpGmo-S2012	10	10.4	0.0114133	No
cgpGmo-S448	10	15.8	0.00438685	No
cgpGmo-S1334	10	17.4	0.0378038	No
cgpGmo-S1304a	10	19.4	-0.0130347	No
cgpGmo-S153a	10	20.4	0.0257428	No
cgpGmo-S313	10	22.7	0.0108905	No
cgpGmo-S49	10	24.1	NaN	No
cgpGmo-S1304b	10	26	-0.0104389	No
cgpGmo-S94	10	27.5	NaN	No
cgpGmo-S336	10	29.8	0.0433621	No
cgpGmo-S921	10	34	0.16241	No
cgpGmo-S327	10	35.2	0.200773	Yes
cgpGmo-S37b	10	36.4	0.0172356	No
cgpGmo-S668	10	41	-0.00477275	No
cgpGmo-S2182	10	42.9	-0.00999582	No
cgpGmo-S135	10	45.1	0.0357812	No
cgpGmo-S1024	11	0	0.0596096	No
cgpGmo-S390b	11	4.2	-0.000386768	No
cgpGmo-S945a	11	5.2	0.168436	No
cgpGmo-S667	11	7.2	NaN	No
cgpGmo-S1609a	11	9.2	0.0214195	No
cgpGmo-S403	11	12.4	-0.00714323	No
cgpGmo-S967a	11	14.8	0.0447864	No
cgpGmo-S1733	11	18.6	NaN	No
cgpGmo-S1484	11	23.1	-0.00483599	No
cgpGmo-S2232	11	26.7	0.0138245	No
cgpGmo-S1548	11	28	0.0295529	No
cgpGmo-S1541a	11	29.4	0.0059211	No
cgpGmo-S1802	11	30.7	-0.0137358	No
cgpGmo-S1222	11	33.7	0.0168063	No
cgpGmo-S1094	11	36.3	-0.0035606	No
cgpGmo-S867	11	37.4	0.0464548	No
cgpGmo-S1647	11	40.5	0.0142116	No
cgpGmo-S580	11	41.9	-0.00588282	No
cgpGmo-S416a	11	43.1	-0.0100289	No
cgpGmo-S1712	11	44.2	-0.00154466	No
cgpGmo-S1108	11	45.2	0.00148477	No
cgpGmo-S788	11	46.3	-0.0108791	No
cgpGmo-S1843	11	47.3	-0.0124932	No
cgpGmo-S717	11	48.5	0.0247699	No
cgpGmo-S594	12	0	0.00604858	No
cgpGmo-S1956	12	1.2	-0.0175718	No
cgpGmo-S1995	12	2.9	0.0337679	Yes
cgpGmo-S1225	12	5.4	-0.0112543	No
cgpGmo-S936	12	8	-0.0083691	No
cgpGmo-S582	12	9.1	0.0629076	No
cgpGmo-S2209	12	13	-0.0116082	No
cgpGmo-S624	12	14.1	0.124695	No
cgpGmo-S256	12	15.2	0.268192	No
cgpGmo-S1769	12	16.2	-0.000386768	No
cgpGmo-S596	12	17.3	0.344308	No
cgpGmo-S1312	12	18.3	0.0800446	No
cgpGmo-S233	12	19.6	-0.00968473	No
cgpGmo-S636	12	20.8	0.0872542	No
cgpGmo-S1046	12	21.8	0.153336	No
cgpGmo-S1193	12	22.8	0.0097786	No
cgpGmo-S2101	12	32.2	-0.00788578	No
cgpGmo-S348	13	-3.2	-0.00706257	No
cgpGmo-S2262	13	-0.5	0.00130407	No
cgpGmo-S820	13	0.8	-0.0094414	No
cgpGmo-S294	13	2.1	-0.0107006	No
cgpGmo-S1206	13	3.3	-0.00364954	No
cgpGmo-S652	13	5	-0.0143548	No
cgpGmo-S191	13	6.3	0.0278472	No
cgpGmo-S576	13	8.3	0.0253499	No
cgpGmo-S980	13	18.5	0.203005	Yes
cgpGmo-S1889	13	19.5	0.151225	No
cgpGmo-S2058	13	22.3	-0.0126152	No
cgpGmo-S1066	13	24	0.214578	No
cgpGmo-S1390a	13	25.5	0.0464548	No
cgpGmo-S752a	13	27.3	0.0280372	No
cgpGmo-S36a	13	33.2	0.0364725	No
cgpGmo-S2013	13	34.2	0.0098983	No
cgpGmo-S350	13	36	0.0562242	No
cgpGmo-S487	13	37.6	0.111844	Yes
cgpGmo-S1563	13	38.7	0.00657847	No
cgpGmo-S1762	13	39.7	-0.0154341	No
cgpGmo-S793a	13	40.9	0.00115568	No
cgpGmo-S241	13	43.1	0.037659	No
cgpGmo-S1720	13	44.6	0.0562116	No
cgpGmo-S1219b	14	-0.9	0.00967986	No
cgpGmo-S1530	14	2	0.0164979	No
cgpGmo-S252	14	4.9	-0.0145003	No
cgpGmo-S1844	14	6.8	-0.0154666	No
cgpGmo-S2110	14	9.7	0.0314879	No
cgpGmo-S841	14	11.3	0.154066	No
cgpGmo-S988	14	12.3	0.175882	Yes
cgpGmo-S617	14	17.5	-0.0102292	No
cgpGmo-S932b	14	20.5	0.0232046	No
cgpGmo-S1803	14	21.7	NaN	No
cgpGmo-S1792	14	25.1	-0.0145582	No
Gm_cyp19a1a_2_1	14	27	0.110789	No
Gm_cyp19a1a_1_9	14	28.5	0.138375	No
cgpGmo-S1888	14	29.5	0.135774	No
cgpGmo-S1424b	14	30.5	0.0182696	No
cgpGmo-S827	14	32	-0.00652971	No
cgpGmo-S226	14	33.6	-0.0106695	No
cgpGmo-S1394a	14	35.8	-0.00699905	No
cgpGmo-S965	14	37.6	-0.0118057	No
cgpGmo-S711b	14	45.6	-0.0131944	No
cgpGmo-S503	14	46.7	-0.0101066	No
cgpGmo-S249	14	51.5	-0.0163216	No
cgpGmo-S583	14	52.6	0.00717245	No
cgpGmo-S551	14	53.7	0.340172	Yes
Gm_fshb_1_1	14	56.8	-0.00946511	No
cgpGmo-S92	15	0	NaN	No
Gm_cbr1l_2_1	15	6.6	-0.00214768	No
cgpGmo-S1048	15	11.1	0.070533	No
cgpGmo-S1752	15	16	-0.000505319	No
cgpGmo-S2093	15	18.9	0.0423525	No
cgpGmo-S676	15	22.4	0.00161738	No
cgpGmo-S298	15	24.2	0.174741	Yes
cgpGmo-S1781	15	27.6	-0.00920291	No
cgpGmo-S1577	15	29.6	0.147493	No
cgpGmo-S1773	15	31	-0.012483	No
cgpGmo-S1784	15	32.1	-0.0112651	No
cgpGmo-S909	15	34.5	-0.00265973	No
cgpGmo-S238	15	35.8	0.00635243	No
cgpGmo-S687	15	38.3	0.0184422	No
cgpGmo-S1755	15	39.6	0.119777	No
cgpGmo-S1650	15	40.9	0.000656314	No
cgpGmo-S726	15	42.8	-0.0168777	No
cgpGmo-S1082	15	50	0.00973942	No
cgpGmo-S696	15	52.1	-0.0122087	No
cgpGmo-S602	15	54.7	0.0186217	No
cgpGmo-S1649	15	56.2	-0.00132058	No
cgpGmo-S972	16	0	-0.0139539	No
cgpGmo-S464	16	4	0.00161698	No
cgpGmo-S109	16	9.5	0.0307388	No
cgpGmo-S1797	16	18.8	0.0168534	No
cgpGmo-S1761	16	22.3	0.0763195	No
cgpGmo-S533b	16	26.8	0.0162034	No
cgpGmo-S944	16	28.5	0.0137116	No
cgpGmo-S2106	16	29.5	0.0318373	No
cgpGmo-S1243b	16	31	0.0164979	No
cgpGmo-S213	16	33.6	-0.000212478	No
cgpGmo-S1947	16	35.8	0.0291992	No
cgpGmo-S392	16	37.1	0.120173	No
cgpGmo-S508	16	38.2	0.0511605	No
cgpGmo-S1042a	16	40.2	-0.00924325	No
cgpGmo-S415	16	41.4	0.0134642	No
cgpGmo-S2164	16	42.6	-0.0123627	No
cgpGmo-S2138	16	45.1	0.0262928	No
cgpGmo-S300	16	48.2	0.00318146	No
cgpGmo-S1265b	17	0	-0.00229359	No
cgpGmo-S561	17	2.2	0.119338	Yes
cgpGmo-S1265c	17	5.3	NaN	No
cgpGmo-S904	17	7.8	-0.00827984	No
cgpGmo-S276b	17	10.5	0.0485087	No
cgpGmo-S2220	17	11.8	-0.0125231	No
cgpGmo-S541a	17	14.3	-0.00820148	No
cgpGmo-S2184	17	15.8	0.103923	No
cgpGmo-S1974	17	18.5	-0.00864668	No
cgpGmo-S1006	17	21.7	-0.0124892	No
cgpGmo-S1041	17	23.9	-0.0104564	No
cgpGmo-S878	17	25	0.00635243	No
cgpGmo-S1780	17	32.4	0.0387768	No
cgpGmo-S1655	17	33.5	0.017193	No
cgpGmo-S381	17	38.5	-0.00634717	No
cgpGmo-S1864	17	40.7	0.0298443	No
cgpGmo-S650b	17	49.4	-0.0166743	No
cgpGmo-S2041	18	0	-0.00626036	No
cgpGmo-S813	18	1.7	-0.0135291	No
cgpGmo-S2139	18	2.9	NaN	No
cgpGmo-S1294	18	5	0.0529921	No
cgpGmo-S2175	18	9.7	0.0350204	No
cgpGmo-S84	18	11.1	0.0487016	No
cgpGmo-S706	18	12.3	NaN	No
cgpGmo-S1774	18	13.4	-0.020376	No
cgpGmo-S2259	18	16.5	-0.0154751	No
cgpGmo-S1300a	18	18.7	-0.00864668	No
cgpGmo-S197a	18	21.1	-0.0140378	No
cgpGmo-S2077	18	23.4	-0.00641304	No
cgpGmo-S331b	18	25	0.0139613	No
cgpGmo-S1055a	18	26.5	-0.012714	No
cgpGmo-S442a	18	27.7	0.0464548	No
cgpGmo-S1379	18	29.5	-0.0131913	No
cgpGmo-S1340	18	32.7	-0.0135172	No
cgpGmo-S684	18	34.5	NaN	No
cgpGmo-S1818	18	35.7	0.0097786	No
cgpGmo-S900	18	38.3	0.0205439	No
cgpGmo-S975a	18	41.6	0.480577	Yes
cgpGmo-S2187	19	0	-0.013587	No
cgpGmo-S1408	19	4.2	0.0631542	No
cgpGmo-S1834	19	9.5	-0.0112578	No
cgpGmo-S247	19	10.9	0.00880664	No
cgpGmo-S1837	19	13	-0.0109459	No
cgpGmo-S1740	19	14.4	-0.0153528	No
cgpGmo-S665	19	19.3	-0.0150136	No
cgpGmo-S649b	19	21.8	-0.0142241	No
cgpGmo-S621	19	23.1	NaN	No
cgpGmo-S1385a	19	24.4	0.0649308	No
cgpGmo-S1105	19	29.1	0.0883231	Yes
cgpGmo-S329	19	32.2	0.0520446	No
cgpGmo-S2143	19	33.7	0.0354138	No
cgpGmo-S271	19	42.6	0.0504429	No
cgpGmo-S767	19	46.1	0.15301	Yes
cgpGmo-S2130	19	47.1	0.00148477	No
cgpGmo-S1461a	19	48.1	0.00140668	No
cgpGmo-S2161	20	0	-0.00133816	No
cgpGmo-S1204	20	2.2	-0.00133816	No
cgpGmo-S1297a	20	5	0.108982	No
cgpGmo-S501	20	6.7	0.0164979	No
cgpGmo-S149	20	8.2	0.0196097	No
cgpGmo-S1423a	20	9.8	0.00148477	No
cgpGmo-S1392	20	11.4	0.0148566	No
cgpGmo-S599	20	12.8	-0.00972818	No
cgpGmo-S632b	20	15	0.00148477	No
cgpGmo-S1391	20	17.1	0.00148477	No
cgpGmo-S637	20	18.8	0.00148477	No
cgpGmo-S1454	20	24.1	-0.00984531	No
cgpGmo-S1362	20	28.3	0.0131508	No
cgpGmo-S635	20	29.9	-0.00815233	No
cgpGmo-S196	20	32.3	0.00148477	No
cgpGmo-S525	20	34.8	0.0155573	No
cgpGmo-S1482	20	44.3	0.0910809	No
cgpGmo-S2198	20	46.4	-0.0132951	No
cgpGmo-S1807	20	47.5	-0.0150136	No
cgpGmo-S772	21	1.1	0.0635684	No
cgpGmo-S225a	21	2.4	-0.0131245	No
cgpGmo-S2283	21	3.8	-0.00273183	No
cgpGmo-S1706	21	5.7	-0.0100289	No
cgpGmo-S794	21	7.3	0.054808	No
cgpGmo-S2171	21	9.1	0.00462202	No
cgpGmo-S698	21	10.4	0.0332956	No
Hsp90	21	14.3	0.34271	No
cgpGmo-S1646	21	17.5	-0.0105698	No
cgpGmo-S120	21	18.7	-0.00849708	No
cgpGmo-S1255a	21	19.7	-0.000128368	No
cgpGmo-S224	21	21.1	0.0254241	No
cgpGmo-S697	21	22.4	-0.0121709	No
cgpGmo-S675a	21	25	0.0574272	No
cgpGmo-S459	21	35.7	0.0833343	No
cgpGmo-S549	21	36.7	-0.00880001	No
cgpGmo-S2183	22	0	-0.00133816	No
cgpGmo-S1705	22	2.4	-0.0165037	No
cgpGmo-S1552a	22	4	-0.0039385	No
cgpGmo-S1852	22	6.2	0.0581676	Yes
cgpGmo-S2121	22	7.2	-0.00745821	No
cgpGmo-S1417	22	11.7	-0.013474	No
cgpGmo-S206	22	13.4	0.0230893	No
cgpGmo-S2125	22	15.1	0.0103226	No
cgpGmo-S1335	22	16.1	0.215492	Yes
cgpGmo-S1643	22	19.9	0.00148477	No
cgpGmo-S996	22	20.9	-0.00757751	No
cgpGmo-S2242	22	22	-0.00864668	No
cgpGmo-S1659	22	24	-0.00896192	No
cgpGmo-S1308	22	32.6	-0.00718491	No
Gm370_0380	22	34.8	0.0407503	No
cgpGmo-S962b	22	36.2	-0.0100289	No
cgpGmo-S1310	22	40	0.0390022	No
cgpGmo-S1804	22	57.9	-0.0103931	No
cgpGmo-S1008	23	0	0.00777035	No
cgpGmo-S227	23	1.4	0.144112	No
cgpGmo-S1766	23	2.5	-0.0121972	No
cgpGmo-S335	23	3.5	-0.012622	No
cgpGmo-S418	23	4.7	0.0164979	No
cgpGmo-S626b	23	6.8	0.00371887	No
cgpGmo-S1071a	23	7.8	0.0469612	No
cgpGmo-S272	23	16.5	-0.00924325	No
cgpGmo-S2086	23	22.7	0.127602	No
cgpGmo-S606b	23	23.7	0.0244592	No
cgpGmo-S838a	23	25.1	0.101076	Yes
cgpGmo-S849	23	26.8	-0.000512496	No
cgpGmo-S623	23	28.9	-0.0146119	No
cgpGmo-S1202	23	30.4	0.00148477	No
cgpGmo-S897	23	31.6	0.0199707	No
