# Supplementary material for: Genetic analyses reveal complex dynamics within a marine fish management area
Source: Evol Appl. 2019 Jan 20;12(4):830–44. doi: 10.1111/eva.12760 (PMC6439499; doi:10.1111/eva.12760)
Supplement: Supplementary file 3 [file EVA-12-830-s003.xlsx]

## Sheet: Sheet1
Supporting information for: Genetic analyses reveal complex dynamics within a marine fish management area
Table S2. Locus names, genomic locations and divergences (FST) between eastern and western Baltic Sea cod populations for 39 SNP loci use for population assignment
Locus name	dbSNP reference	SNP sequence	Linkage group (1)	Linkage grouup position (cM)	FST(2007)	In 483 SNP panel
cgpGmo-S760	rs119056399	GCTCCTCCAGGCCTGAGTGTGTCAGCAACTCCCCGTCCCAAAGTCCAAAGGCCGGACACAGAGGGCCCCTGAAGCGGCCCCTGATGCTGTGGATGATCTT[R]TGTCTCTCAGTGTCCACCAACGCCAGGAGGCCAGCCTCGTAGTCCAGCAGCACACCGACGCGCTCAGGCTTCCCGACGAGCTGCAAGGGGACCATCTTGT	1	14.3	0.322668	No
cgpGmo-S1365a	rs119056168	GTGTTGACCAGGTGGGCTTTCAACCAGGATGACGGAGGCCAAATTGATGGAAACTCTACTCGCCCCTTATGGCCGCTAAGATGTATTTTAGTGGGCAGAA[S]GACATGAAAGTAAATCACTGGCCTTAATAACAAGTATGGCACAAATGTGTTATAATTTGATTAGCTAAAATAGCAACCAAAAATGGCCAATTTTGAAGAT	1	20.7	0.152043	No
cgpGmo-S1205	rs119055597	CGCTAGCATTCACCTGAGGCTCTTCGCACCRGGATAGAAAAGTAGACTAGCAGGCCCCTAGGAGACTAGGAGACGCCTAGAGGACTTGGAGACATCTAGG[R]GACTAGGAGGCCACTAGAAGACCAGCAGGTCCCTATTGATCAAGGAGGCTGATGGAGGTCCAGGAGGCTCGTAGAGGGCTAGCAGGCCTGCCTTTCGGTT	2	49.6	0.36756	No
cgpGmo-S1070	rs119056214	CCTCTGTCCCGTCATCGTATTTATCCCGACTCATATTAATCAAAACGGTTGTGATTGGTTGGTCAATATGGTACCGGGAAGAAATCTTTATTGTATTAGA[R]GCGAGCCAGAACTCGGCAGTGCAAATTAACCATGAGCTTGCGAGAGTTGTCTGGTTCCCAGGCTAAGTTTCCCCAGGGCACATGCTTAAAACACAGCAAT	3	9.8	0.311511	No
cgpGmo-S646	rs119056097	GCCCATTGGAAGTCCATATCTAAAAATAAGACAAACCTACATTTAAATTCATCATTGGCAATAACAAGCAATTGGAACTGCATTTAAGTTGTCCCCTTTG[R]GTGTTCCCAATAGTTTGGAACAGCAAGAATCGTCCTGAAGGCATTTACATTAAGATGCACAAAGTGGGCAGAGAAGGTGTGTCGTTCTATGAACATGTGG	3	13.1	0.271236	Yes
cgpGmo-S1967	rs119055223	TTGTTTATAAATAGCTACTGTCTGGTAAGTGACAAGGTTCACAACACTCATGCTTTAGGATATGTCTGTGGATAGCAGCCTATTATAGCGGCCTTCCTTG[W]TTGATACATCAAACAGCCAATCACCAAGATGTGTTATTCTGAAATTAACMAATGGGAAGTTAGGATTACCCAAACAGGTCCAGAGGCATTTCAAAAGCTT	3	42.2	0.093543	Yes
cgpGmo-S2156	rs119056312	GCTTGATTTGCACATGGCAAATGGATTAAAAACGTGCATATACATCTAATCTTTATTTCTTAACTACATTTTGTATTTACACATGGTCGAACAGATGATA[M]CAAACCATTGATCCGGCATAAACCATTTGAATGGAACCTAGTCCACATCCAACCACCGTTTGAGGTTTTTGAAACTCCCGTCTGCGTAAACAATACAATT	4	4.9	0.172582	No
cgpGmo-S1841	rs119055718	TAATGTATATTCCCCACTCAAATCAATACTTGTAATGGCAGACATTGCTTTGCATCAAGAAAGCCATCCTAAGCAAACATCAATGAGACATAGAGAATCA[Y]GATAGAAAACAATGGGATCGGGAAACCCCAAAAGAAAAGCATAGAAGACACCACAGGGAAGCTAGAATGATGTCAAACAAAGTCCATAAAGCATCTTCTT	4	20.6	0.187517	Yes
cgpGmo-S1985	rs119056327	GATGTGGATGGCATGTGGGAGAATTTAAGAGATGACAAAAGTGCTGATAAACAACCCAGAAATAAATACAAGCAGAAAATATGTGTCCTTAAACCATGGG[Y]TTTAGAAAACAACGGTAGCTAATGAAAAGACACAATCCGAAAATCGTCAGCCTTCTGGAAGGGATTTCGAGCGTTTGAACAAACCTTTGAATGATAGCTT	5	38.7	0.139168	Yes
cgpGmo-S2081	rs119056021	CAGGCACAACAAAATAAAATTAGTTAGGCAAGAAAAAAGAGTAAGGCAAGATGTATTAGGCAAAACATAACATGTTAAGATACCTTGTTTGATTAAAACA[W]TTACACATGTAGTCATTTGGTAACTGCTTGCTGCTGGAGCATGAGCACATTTCTATAGTCTCTGTACATATCTCCTTCAAAAATATGGAAACACAATCAA	6	31.8	0.159568	Yes
cgpGmo-S1463b	rs119056197	ATGGACACCTTTGTGGTGGAATAGGGGCACGGTTTCTCTATCCTTCAGTTGACTCCATGTAGGCCTGCAGAAACTCTTTTCTCTGAAACCATCTTTCCTC[R]TCCCCTCCTCCCAGCTCCTCCTCTTCCCCTTCTTCCTCTCCTCTTCCTCTTTCTTCTTCCTCGCCTCAGTCCCTGGATTGTCATACAGACGGACAAACTT	6	45.1	0.0703159	Yes
cgpGmo-S393	rs119056348	ACAACTGGACTGGTTACAGAGACAAAAATTATTACTTATATTATGTCTCCCGTTCTCTCCTGTGAGCAGTCCTATAGAAATAAGCCCATTAGACACTTGC[Y]GGGGAAATAAATATCAAGAATGTACTCAGACTCTCATCAGATACAACAGCATGCCTCTTGTCAACAAACAAACAAAACCAAATGTGATCCACTGCAACAA	7	4.9	0.241508	Yes
cgpGmo-S1763	rs119055587	ATGAAAGACACAGTGAGGCGGTCTCCAAAACAAAGCTTACAGCTCGACCTCCATCTTCCCGACCATAGAGACCAGTGCCTCCATTATTACCAACTACCTG[R]ACTCAAACCAATAGCATTTCAGCTGCAGAGCTGAACACAAATAAAAACAACAAACGATCGGATGGTTCGTTTGAGCCTCAGAAAATAACCTGTGTTTTGG	7	5.7	0.0108905	No
cgpGmo-S1018a	rs119056028	TTATTGACACTGCAATTACAACGHAACAATCATGTAGCTACTAGCTACCATGTCATGTACAACAGGCTGAGGAATTCCTGGAACATGTGAACGTTTAGTG[K]GTAAGAAGCCATTTTAGTTTCCCCCCAAAACAGGTAGAGCAGCAGTGTGACAAAAACAAATAACTGAAACTGTTAAAAGGTCACGTAACGATAAAGATGA	8	12	0.116291	Yes
cgpGmo-S1713	rs119055782	TTACACTGCGGACGTGGCGTCCGAAGGGGTCCACACACCTTACAGGCACAGTCACAGTCACAACGCCAGCTAACTCCCCCCGTCAGAAAGGACCAGGTCA[R]GGTATTCAACGTCACAAGGAGAGCGGAACAAGGGAGGACCACTTTACCCCACACACTTACAGGCAATCCTGGGTGTTAATTAATCAACGATTTAGGGGCT	8	45	0.212514	No
cgpGmo-S410	rs119055962	AAGGTGTTCATGGATATTTAATTTGGCTAGGGGTTAACCCTGAAACCCTTAACCTTTATTGTTACAGAGTTTCCTTTTCATTTGTGATGGATGGTCTGAG[M]ATAAGCGAGGTTAAGCAAGGTGTATTATTACACATATATGCCGATGAATGCTTTGTACTCACTTCAATTGAGCCTTTCCATTTGTAAACAGTTTGCGTAG	9	38.6	0.197023	Yes
cgpGmo-S327	rs119055778	GGCGGTGGAGGGGCACCTGGTTGACGGCGTTCAGGTTGAGGGAAGCTTCCTCCTCGCTCTGGCCTCCAGACAGGAAGCAGACGCCGGGTACCGCGGACGG[R]ACGGTTCTCCTCAGAGCGGTCACTGTTGCCATGCCGACCTCCTCAGGGGTGAACTTCTGGGTGCAGGAGTGTCCAGCGGTGACCATGTTGGGCTTCAGCA	10	35.2	0.200773	Yes
cgpGmo-S607	rs119056329	CTGTAAGTTTGTTCTTGAATAAAGTTTACTCATTGAACCTCATTGGACGGAGAACAAAAATATAAGGGAAACATATTTTGTTTCACTGTGCTTCAGACTT[W]CAGCAGTTCATAACAATTATCAGGCTAGTAAAATAAAGAATCGTGACTGAACAAGGAGCAGTTAATATACCCCTATACCTTTTTGGCAAAACTCTAAAGC	11	43.7	0.206238	No
cgpGmo-S2005	rs119056443	TTACAGAAACAGCAGTCCCCTGAAAACATTTGCAAAGTTCAGTAAAGCAATCCTTATCCGAGTTTGAAAGCAATTTACACAGTAATGTGAAGCCTTTTAC[R]GAGCACACTTGGTTTAAAGGGAGTCGAAGGAACTTGTAGCACAATCAACAACAACTGATACACACATCCAACATCCTAGTCAAACACACATTTTGTCTTG	11	48.5	0.238564	No
cgpGmo-S1995	rs119056311	AGTGTAATAAGTGCTGCATTACATGACTGGATTATTTAGGATGCAATATCCCAAAAAGAAATACTTGAATATCATCAAATAACACATGAAATGCTGAAAC[S]TGTGCACAGTTTTGTGTTGTCAGTTAAAAAAAAAGGTTATTTACAAAATGAACCCCTCCGATTGGCTGCCCTGTGGACAGCGCACCGACAGACTGTAAGT	12	2.9	0.0337679	Yes
cgpGmo-S980	rs119055667	TGCATTTCAATGTTAGATGTGAACTACACATTTGAAGGAATTACAGCACTGAATCAACAAAGGGTCGCAGGGAATTTTACCATTTAAATAAAATCCCACC[R]GCGACATCCTATACAAAGTTAAGTCAGAGCCTAGGTATTTTGGATTATCCGACCGCACCCAATATCGGAAGACATTACTGGTTTAAAAACCAAACTTCAG	13	18.5	0.203005	Yes
cgpGmo-S487	rs119056118	TTACAAAATTACGATCTACACTAAATTGTGGATAGATTCTAAATATTTCATAAGACATATACCATGGTGCTAGTTTGATTGTAAAACAGAATTGAAGTGA[Y]ACATCATCTGAAATAAAACAATCAAAGGAAAGAGGTTAATCAGTACACATGGAAGGATGTATCACGCATGTATTTCCTTTTGGGGGAGAGGTGCTGGAAG	13	37.6	0.111844	Yes
cgpGmo-S988	rs119055618	CAAAATCAGCACGCCACAAAGCATTTGGTTCCCCTTAACAAATTACACCAGTGACCAGAGTTCATGAGAGATGCATGAAAATATCGTCCGTTTCTATCCC[Y]TCCCCAAACGCCACAGCACATAACCATCTCAGAACGTTACAGAATGTCTTGTAAACTCAAAAGTGGACCTGTGGAAGAGTCCAGGTGGGAGACAGCGCAT	14	12.3	0.175882	Yes
cgpGmo-S551	rs119055441	ATGTAGCTGTATCAATTAATTACACAGTTCAAATTTTACCACCTCCTTTTTTCCAAATCTCACAACTTTCCCCATAATGAGATAAACATTATTTTCAGAA[W]TATTTTCTTTCTAAAATAAATATGTATTCTTTCTTCATCTGTATAGCACAATCATGATGTACACATGTTCAATATTATTTCGATTATAAGCGTTGAACAG	14	53.7	0.340172	Yes
cgpGmo-S298	rs119056313	TACCATGACATCACCCAGGTTTCTTGCGGTCATACAGGCATAAGGTACAGCCATAATAACATAATAACAGCAGCTACAATCATACATTTCTTTCTTAAAT[M]TCCAAGGATAAATCTGACGTGCAGTGCATGTAAATAAATGTGTTTATAACGTTCGTAAAAGGCGTGTTGGCATGCTGAACGGTGCCCCAATCTGCACTCA	15	24.2	0.174741	Yes
cgpGmo-S1035	rs119055647	GACATCATCTTGTTAATAAAGCGCACTAAAATCCATTCAGTCCAAAACGAAACCGCCAAAGTATATGGATTGATACAAAGAAGAGGGGAAAAAAACAAAT[K]AGATCTAATTTATATTAAAAATGAATGTGCAGGCAGGTATTTGAAACTAAAGATGCATTAAAAGGTACTGAGTAATGTCAATGAGAACAAGGCATTCAGG	15	52.8	0.0972141	No
cgpGmo-S1290	rs119055334	TTTAATAATATTATATTAAAAAAATACCCTAATAATAGGGTCATATCAAATATTGTATTTATTTCAAACTATGACATGATGGGAAGGAAGGGACTTGTTC[Y]CATCAGACCGGGCTCCAGACCGGTAACAAGTCCCAGCACCAACACTGAACCTATACACCCACACTCTCTAAAGGACTAAACCACAGCTACAGACGCACAA	16	40.8	0.058059	No
cgpGmo-S1457	rs119056184	ATATGGCGACAGTCAAACAGCACTTTCAAGACACATTTTATGAAACATAGCCTATTGTATTTACAGAATATTGTGTTGTTCACGGTAAGGTTAACAGTGT[R]GAAACATATCCTTTTACCATATAGGCTATACATTCATTCAGAAAGACAATATAAATAAAAGCCTATTGTCTCTTGATTTTAGCAGAACTGTTTCCAACCT	16	45.2	0.184823	No
cgpGmo-S561	rs119056264	GATCATTGAAAGTGGAAACCAACACAAAAAGGAATAAATAAAAGAACAACGTATCACAATGTTCGCCAACAATGAAAAAATATACCTGCCACTAATTTTA[Y]GGACCTCATTTTTGCCTTAGTATTGTTTTAACAAATAAATATTTGCCCCTCAAGGATTAAGAAAAAACAACAGACTTTTGCGGTTACTTTTTCACTCAAA	17	2.2	0.119338	Yes
cgpGmo-S975a	rs119056191	AGTATTCATATCAGTCATCGCATGCCAAAATATAAATACAATTGGCTGTTCTTCATACAATGCATCCTCTCCAGTGTTTGGTCCTCATCGATAGACAAAA[W]AAATCAGATTTAGTCGACCAGTAATTCAATCATCTCATGAATATCCTAGGTGTCAATAGTGCCACTCAGGCTCTGAACCATCAAGCAGCTYCAAGGGTGT	18	41.6	0.480577	Yes
cgpGmo-S1105	rs119055563	TCGAGATATAAGGACTTTAATCTTATTTTACTTCCTTGTTCACAGGTAGAATTACAATAAGGCGATTGAGG[Y]ACATAAGGCATTAATTATATACAAGAGCTACGTTGAGTGTTTAAGAAAAAGATTCAATCAATTCCAAATAGTCACTAAGAAGTTCAAAATCCCACTTTGT	19	29.1	0.0883231	Yes
cgpGmo-S767	rs119056353	GTGCTTCTTCGTCACTTTATACAACAATTCAATAATTGGAATGTTAACTTTTTAATGAACACCACCATCCTCATA[M]CAGTGATGAAAAACAAAGTCACAATAATAACAAGAAGAAAGCTAACAATAAGAAGATACTTTGACAGATAAACTACTGAAGTAACGTACTCGGAAGTGTG	19	46.1	0.15301	Yes
cgpGmo-S2269	rs119055263	TCCAAATGCAAACACTAGGGCTTTTAAACTTTGTTCATGTCGAAAGTAAACATAAAGTAGTCAACACAAAAATAAAGCTGCAGTATTTAGAGTTTTCATT[Y]ATTCAACAAATCCAACATGTTTACAAAATAAAAATAAAAGTAAAATAGCTTAAATGTAAATCCTGTATACTGCATCTTTTAGATTTTTTAACAATGATCC	20	5.4	0.168227	No
cgpGmo-S1852	rs119055500	CATTTATTTTTTGTGGAGTTAGAAATTGATATTGACAAATAAATGTTAATAAAACATTCACAAGCATAGTCTATTAAGTTTGGTAGGGACTGAAAAATTA[M]TTTTGCTAACGCTACAGACACTAGTGATTTCCATCTACTGCAATACAACATTTTGAAAGCATCACACATGGAGATTATTTTCAAATGTCAAAATTAACTG	22	6.2	0.0581676	Yes
cgpGmo-S1335	rs119055463	CGAGCTCGCCTGGGATCGTGCTCATCGAACACCTGGCCAGTGTGGGTTATTGCCTCGCCGGTATGTGAAACATCAACGCTGTAACGATGTGCAGGTACAG[M]AGACAATTTCAGAGGGGAAACGATTAACTTTGCATTCTTGCTGAAGGACAGCAACCTGCCCGCAATGGCCGCCATGTTTACAATTGACTAGTGTTTCCCC	22	16.1	0.215492	Yes
cgpGmo-S1106	rs119055921	CCATGGTCCAGTTGATCTTGTTGTTGTTGCCCGTGCCCAAATCAATCATGATGTGCTTGTTCCTGAAGAAGAACATGACCGTGCACGGGTCGTACAACTC[R]TACATCTTGTTGAAGTCGGGCACCTCTGTGATGTCCACCAAGTAAATCACTTGCAAAGTTCTTAACCTTCTCGGCAATGCTGTACAGAACTTCGTCCATT	22	16.5	0.0314879	No
cgpGmo-S838a	rs119055415	TATTTGTAAAGGTTTACATTGATTTGAACACTGATTGGCTGTTATAAAATTAATTAGTATCATTTGTACTTGTAAACAACTAATACTGATTCAACAATAC[M]TCACAATAAAACAAAAAAATAATGTTTTTCCTTGTGTTACCTTGTGTTTATGATTTGCAAATGACCCCCCGAAAGCGATAGCTTTCACTCATTTATCCTT	23	25.1	0.101076	Yes
Gm_HbBeta1_1		TTTGGGCTCGAACCCAGCACCTTTCTTTTAAATTTGGTATGTTTTTTCCTTTTAGATGCCTGATTGTGTATCCGTGGACGCAGCGCTACTTCGGTAGCTTTGGCGACCTGAGCACCGACGCCGCTATT[R]TGGGAAACCCCAAGGTGGCYRMGCACGGCGTCGTGGCCCTRCCGGCCTGAGGACGGCTCTGGACCACATGGACGAAATCAAGTCCACCTACGCTGCCCTGAGCGTGCTGCACTCCGAGAAACTGCACGTCGACCCCGACAACTTCCGAGT	2	32.8	0.539214	No
Gm1386_0216	rs119054557	GAGGTTGAGATTCAAGTTGGCGAGAAGGCTGTGGAGAAGATCATCAAGGTGATCAACAGGAGCCAGGAGGAAGAAACCGTCGAGGAGAGGAACGTCTTGCTGAAACTCAAGAAGATCCTGGTTCCCGGTCTGAGGAACGCCACCAGATCTTCCTCTTCCTCCAGCAGCTCTAGTTCCCTCAAATCCAGCTCAAGCAGCA[K]TTCTAGCAGCCGCTCTTCCTCCTCATCCTCCTCCTCCTCCTCCTCCTCCTCATCCAGCGCCCGCGTGTCGAAGCAACAGTCATTCGAGATGAAGTTTTCCAAGACTCACATCCACCAGCATTCCGTTTCCGCAGCCAGAACATCAAGCAGAAGTAGCGCTGCCAGCTTCGAGGCCATCTACAACAAGGCCAAGTAC	NA	NA	0.404295	No
(1): Borza et al. (2010) Integrating the markers Pan I and haemoglobin with the genetic linkage map of Atlantic cod (Gadus morhua). BMC Research Notes, 3, Article No 261.
